# Supplementary material for: Human Papillomavirus Oncoproteins Confer Sensitivity to Cisplatin by Interfering with Epidermal Growth Factor Receptor Nuclear Trafficking Related to More Favorable Clinical Survival Outcomes in Non-Small Cell Lung Cancer
Source: Cancers (Basel). 2022 Oct 29;14(21):5333. doi: 10.3390/cancers14215333 (PMC9657246; doi:10.3390/cancers14215333)
Supplement: Supplementary file 1 [file cancers-14-05333-s001.zip]

Archive with 1 entries (1 files):
- cancers-1941956-supplementary.pdf
